# Supplementary material for: Protozoan Co‐Infection Drives Fish Mortality Event in Crete's Karteros River
Source: J Fish Dis. 2025 Feb 24;48(6):e14099. doi: 10.1111/jfd.14099 (PMC12068841; doi:10.1111/jfd.14099)
Supplement: Supplementary file 3 — File S2. Physicochemical parameters of water of Karteros River. [file JFD-48-e14099-s002.xlsx]

## Sheet: water quality parameters
Parameters	Result	Units	Limits [**]	Method
CHEMICAL ANALYSIS
Colour	123 ± 12	mg/l Pt	1.5	ELOT EN ISO 7887
pH	7.9 ± 0.1	pH units	-	APHA 4500 B:2022
Conductivity	30.4 ± 0.7	mS/cm	-	APHA 2510 B:2022
Total Hardness	3800 ± 380	mg/l CaCO3	3.0	8213 HACH Method, Digital Titrator
Chlorides (Cl)	13078 ± 1300	mg/l	0.01	IN HOUSE BASED ON APHA 4110 B:2022
Sulphates (SO4)	1348 ± 135	mg/l	0.02	IN HOUSE BASED ON APHA 4110 B:2022
Phosphates (PO4)	not detected	mg/l	0.07	IN HOUSE BASED ON APHA 4110 B:2022
Nitrates (NO3)	6.8 ± 0.7	mg/l	0.03	IN HOUSE BASED ON APHA 4110 B:2022
Nitrites (NO2)	not detected	mg/l	0.004	IN HOUSE BASED ON APHA 4110 B:2022
Ammoniates (NH4)	0.61 ± 0.06	mg/l	0.007	HACH LCK 304, 303, 302
Biochemical Oxygen Demand (BOD5)	65 ± 7	mg/l	2	IN HOUSE BASED ON APHA 5210-D
Chemical Oxygen Demand (COD)	181 ± 18	mg/l	3	HACH LCK 314, 514
Total Suspended Solids (TSS)	48 ± 5	mg/l	1.4	IN HOUSE BASED ON ELOT EN 872 E2
Phenols	<0.25	mg/l	0.08	LCK 345
Fats & Grease	<3	mg/l	1	OE-7.0-90
Total Coliforms (TC)	2.4 x 10^3 (± 0.34 log scaled)	cfu/100 ml	1	ISO 9308-1:2014
Escherichia coli	Est. 4 (± 0.06 log scaled)	cfu/100 ml	1	ISO 9308-1:2015
